# Supplementary material for: What Is the Functional Role of the Acyltransferase-like Domain in the Svx Peptidase of the Phytopathogenic Bacterium Pectobacterium atrosepticum?
Source: Int J Mol Sci. 2026 May 2;27(9):4092. doi: 10.3390/ijms27094092 (PMC13164431; doi:10.3390/ijms27094092)
Supplement: Supplementary file 1 [file ijms-27-04092-s001.zip]

Archive with 1 entries (1 files):
- ijms-4270474-supplementary.pdf
